# Supplementary material for: The Design of PAN-Based Janus Membrane with Adjustable Asymmetric Wettability in Wastewater Purification
Source: Materials (Basel). 2024 Jan 14;17(2):417. doi: 10.3390/ma17020417 (PMC10817498; doi:10.3390/ma17020417)
Supplement: Supplementary file 1 [file materials-17-00417-s001.zip]

Archive with 1 entries (1 files):
- materials-2804050-supplementary.pdf
